# Supplementary material for: Identification of Key Antioxidants of Free, Esterified, and Bound Phenolics in Walnut Kernel and Skin
Source: Foods. 2023 Feb 15;12(4):825. doi: 10.3390/foods12040825 (PMC9956992; doi:10.3390/foods12040825)
Supplement: Supplementary file 1 [file foods-12-00825-s001.zip]

Archive with 1 entries (1 files):
- foods-2185504-supplementary.pdf
